# Supplementary material for: Musculoskeletal ultrasound for treating rheumatoid arthritis to target—a systematic literature review
Source: Rheumatology (Oxford). 2022 May 4;61(12):4590–602. doi: 10.1093/rheumatology/keac261 (PMC9707059; doi:10.1093/rheumatology/keac261)
Supplement: keac261_Supplementary_Data [file keac261_supplementary_data.zip]

Archive with 3 entries (2 files):
- keac261_Supplementary_Data/
- keac261_Supplementary_Data/rhe-21-3180-File005.docx
- keac261_Supplementary_Data/rhe-21-3180-File006.docx
